# Supplementary material for: Intronization Signatures in Coding Exons Reveal the Evolutionary Fluidity of Eukaryotic Gene Architecture
Source: Microorganisms. 2022 Sep 25;10(10):1901. doi: 10.3390/microorganisms10101901 (PMC9612004; doi:10.3390/microorganisms10101901)
Supplement: Supplementary file 1 [file microorganisms-10-01901-s001.zip]

Archive with 1 entries (1 files):
- microorganisms-1895197-supplementary.pdf
